# Supplementary material for: The Double-Edged Sword of Total Antioxidant Capacity: Clinical Significance and Personal Experience
Source: Antioxidants (Basel). 2024 Aug 1;13(8):933. doi: 10.3390/antiox13080933 (PMC11351343; doi:10.3390/antiox13080933)
Supplement: Supplementary file 1 [file antioxidants-13-00933-s001.zip]

Archive with 1 entries (1 files):
- antioxidants-3101262-supplementary.pdf
